# Supplementary material for: Baseline Composite Score for 12-Month Clinical Remission in Biologic-Treated Severe Asthma: Development of the Base4Score
Source: Biomedicines. 2026 Mar 25;14(4):747. doi: 10.3390/biomedicines14040747 (PMC13113559; doi:10.3390/biomedicines14040747)
Supplement: Supplementary file 1 [file biomedicines-14-00747-s001.zip]

Archive with 1 entries (1 files):
- biomedicines-4177845-SI.pdf
